# Supplementary material for: Transcriptomic Complexity of Aspergillus terreus Velvet Gene Family under the Influence of Butyrolactone I
Source: Microorganisms. 2017 Mar 14;5(1):12. doi: 10.3390/microorganisms5010012 (PMC5374389; doi:10.3390/microorganisms5010012)
Supplement: Supplementary file 1 [file microorganisms-05-00012-s001.zip]

Archive with 12 entries (11 files):
- supplementary/
- supplementary/Figure_S1.pdf
- supplementary/Figure_S2.pdf
- supplementary/Figure_S3.pdf
- supplementary/Figure_S4.pdf
- supplementary/Figure_S5.pdf
- supplementary/Figure_S6.pdf
- supplementary/File_S1.pdf
- supplementary/File_S2.txt
- supplementary/Tables_S1-S2.pdf
- supplementary/Table_S3.pdf
- supplementary/Table_S4.pdf
