# Supplementary material for: Transcriptomic Complexity of Aspergillus terreus Velvet Gene Family under the Influence of Butyrolactone I
Source: Microorganisms. 2017 Mar 14;5(1):12. doi: 10.3390/microorganisms5010012 (PMC5374389; doi:10.3390/microorganisms5010012)
Supplement: Supplementary file 1 [file microorganisms-05-00012-s001.zip › supplementary/File_S2.txt]

GeneID	FPKM
ATEG_00001	19.1944
ATEG_00002	50.978
ATEG_00003	726.627
ATEG_00004	16.5651
ATEG_00005	19.6052
ATEG_00006	41.6172
ATEG_00007	21.7266
ATEG_00008	79.7865
ATEG_00009	34.1472
ATEG_00010	36.0999
ATEG_00011	21.5098
ATEG_00012	74.3889
ATEG_00013	34.5251
ATEG_00014	21.7768
ATEG_00015	91.4906
ATEG_00016	4.69234
ATEG_00017	4.64609
ATEG_00018	8.14423
ATEG_00019	85.748
ATEG_00020	29.331
ATEG_00021	47.1632
ATEG_00022	48.1413
ATEG_00023	18.0584
ATEG_00024	3.21945
ATEG_00025	27.6565
ATEG_00026	0.922417
ATEG_00027	2.69252
ATEG_00028	20.109
ATEG_00029	242.278
ATEG_00030	0.825721
ATEG_00031	0.907396
ATEG_00032	0.393706
ATEG_00033	0.121626
ATEG_00034	0.0613339
ATEG_00035	28.0584
ATEG_00036	7.12856
ATEG_00037	3.12567
ATEG_00038	8.58499
ATEG_00039	22.85
ATEG_00040	13.0271
ATEG_00041	1.17528
ATEG_00042	3.20951
ATEG_00043	1.8843
ATEG_00044	127.52
ATEG_00045	2.74775
ATEG_00046	44.0807
ATEG_00047	29.8962
ATEG_00048	20.3323
ATEG_00049	3.09447
ATEG_00050	63.7411
ATEG_00051	124.689
ATEG_00052	51.581
ATEG_00053	20.0596
ATEG_00054	15.3967
ATEG_00055	10.4067
ATEG_00056	2.65735
ATEG_00057	9.14741
ATEG_00058	40.1748
ATEG_00059	1.49966
ATEG_00060	0.402556
ATEG_00061	7.04324
ATEG_00062	9.64442
ATEG_00063	0.481219
ATEG_00064	0
ATEG_00065	1.48892
ATEG_00066	1.01304
ATEG_00067	2.86169
ATEG_00068	0.771471
ATEG_00069	44.5348
ATEG_00070	0.682468
ATEG_00071	27.2934
ATEG_00072	0
ATEG_00073	0
ATEG_00074	42.4466
ATEG_00075	6.86667
ATEG_00076	91.041
ATEG_00077	1117.23
ATEG_00078	41.5872
ATEG_00079	9.11147
ATEG_00080	406.319
ATEG_00081	50.9392
ATEG_00082	12.392
ATEG_00083	12.8193
ATEG_00084	15.8521
ATEG_00085	2.31458
ATEG_00086	1.41296
ATEG_00087	3.60216
ATEG_00088	64.6195
ATEG_00089	6.01567
ATEG_00090	1.48479
ATEG_00091	11.897
ATEG_00092	2.88477
ATEG_00093	2.72736
ATEG_00094	54.5422
ATEG_00095	7.94111
ATEG_00096	0.449565
ATEG_00097	0
ATEG_00098	53.0718
ATEG_00099	23.1515
ATEG_00100	1.24332
ATEG_00101	85.3108
ATEG_00102	61.0516
ATEG_00103	67.0507
ATEG_00104	16.9149
ATEG_00105	0.241176
ATEG_00106	1.13048
ATEG_00107	18.1556
ATEG_00108	5.02574
ATEG_00109	9.18642
ATEG_00110	27.5717
ATEG_00111	18.1862
ATEG_00112	5.50398
ATEG_00113	1.21128
ATEG_00114	31.8953
ATEG_00115	1.25413
ATEG_00116	6.55017
ATEG_00117	7.16293
ATEG_00118	9.20281
ATEG_00119	3.85469
ATEG_00120	2.22028
ATEG_00121	10.4703
ATEG_00122	0.179781
ATEG_00123	27.2063
ATEG_00124	13.9829
ATEG_00125	4.03856
ATEG_00126	26.0172
ATEG_00127	1.19993
ATEG_00128	3.83078
ATEG_00129	0.87358
ATEG_00130	10.3283
ATEG_00131	1.25467
ATEG_00132	160.835
ATEG_00133	5.43384
ATEG_00134	0.0620687
ATEG_00135	0.119341
ATEG_00136	0.482432
ATEG_00137	0.126612
ATEG_00138	1.31679
ATEG_00139	0.763456
ATEG_00140	0.181474
ATEG_00141	0.268376
ATEG_00142	0
ATEG_00143	0.0572222
ATEG_00144	0.0208701
ATEG_00145	0.0279935
ATEG_00146	0.0504098
ATEG_00147	0.040542
ATEG_00148	268.638
ATEG_00149	111.405
ATEG_00150	2.27267
ATEG_00151	16.094
ATEG_00152	6.51242
ATEG_00153	7.30357
ATEG_00154	24.6535
ATEG_00155	0.268383
ATEG_00156	0.401173
ATEG_00157	0.0232088
ATEG_00158	0
ATEG_00159	0.0675716
ATEG_00160	0.196777
ATEG_00161	0.366463
ATEG_00162	0.473001
ATEG_00163	189.974
ATEG_00164	212.207
ATEG_00165	0.0730087
ATEG_00166	0.331399
ATEG_00167	0.974673
ATEG_00168	28.1154
ATEG_00169	18.9596
ATEG_00170	4.49706
ATEG_00171	0.201287
ATEG_00172	0.164271
ATEG_00173	0.283191
ATEG_00174	0.0584495
ATEG_00175	0
ATEG_00176	0.227753
ATEG_00177	45.5367
ATEG_00178	26.6348
ATEG_00179	15.0017
ATEG_00180	0
ATEG_00181	25.6449
ATEG_00182	19.1923
ATEG_00183	0.261044
ATEG_00184	1251.07
ATEG_00185	0.043405
ATEG_00186	0
ATEG_00187	1.42371
ATEG_00188	3.95175
ATEG_00189	9.98753
ATEG_00190	142.679
ATEG_00191	2.16707
ATEG_00192	93.2626
ATEG_00193	1.04697
ATEG_00194	188.926
ATEG_00195	11.6525
ATEG_00196	23.9168
ATEG_00197	0.327823
ATEG_00198	1.51618
ATEG_00199	155.92
ATEG_00200	10.2353
ATEG_00201	1.32726
ATEG_00202	0.388902
ATEG_00203	0
ATEG_00204	0.0721754
ATEG_00205	9.65685
ATEG_00206	0.125636
ATEG_00207	0.139901
ATEG_00208	0
ATEG_00209	0.128459
ATEG_00210	21.7034
ATEG_00211	16.4548
ATEG_00212	13.2027
ATEG_00213	6.64304
ATEG_00214	5.78177
ATEG_00215	2.48018
ATEG_00216	0.744395
ATEG_00217	28.6551
ATEG_00218	11.4441
ATEG_00219	19.0811
ATEG_00220	43.7135
ATEG_00221	10.3171
ATEG_00222	4.24964
ATEG_00223	290.885
ATEG_00224	1036.12
ATEG_00225	38.6684
ATEG_00226	146.241
ATEG_00227	148.693
ATEG_00228	0.394019
ATEG_00229	6.90156
ATEG_00230	3.20668
ATEG_00231	5.63721
ATEG_00232	0
ATEG_00233	5.60491
ATEG_00234	20.7738
ATEG_00235	36.781
ATEG_00236	0.56388
ATEG_00237	3.08082
ATEG_00238	1.93784
ATEG_00239	15.8006
ATEG_00240	6.07917
ATEG_00241	7.10232
ATEG_00242	29.4958
ATEG_00243	945.795
ATEG_00244	5.66162
ATEG_00245	48.5453
ATEG_00246	28.5043
ATEG_00247	1.83065
ATEG_00248	23.4403
ATEG_00249	64.4812
ATEG_00250	10.263
ATEG_00251	133.255
ATEG_00252	231.027
ATEG_00253	83.0059
ATEG_00254	2.91345
ATEG_00255	541.391
ATEG_00256	25.236
ATEG_00257	2.97725
ATEG_00258	13.2269
ATEG_00259	25.1749
ATEG_00260	15.8787
ATEG_00261	14.9381
ATEG_00262	13.4722
ATEG_00263	0.788637
ATEG_00264	0.0535239
ATEG_00265	0
ATEG_00266	0
ATEG_00267	8.02111
ATEG_00268	13.081
ATEG_00269	39.9899
ATEG_00270	0
ATEG_00271	1.56615
ATEG_00272	0.800613
ATEG_00273	60.4156
ATEG_00274	15.8323
ATEG_00275	7.96895
ATEG_00276	48.9833
ATEG_00277	283.952
ATEG_00278	21.8759
ATEG_00279	23.3265
ATEG_00280	0.481383
ATEG_00281	0.524499
ATEG_00282	3.14202
ATEG_00283	2.79413
ATEG_00284	2.22228
ATEG_00285	1.19563
ATEG_00286	59.4608
ATEG_00287	29.7329
ATEG_00288	19.3847
ATEG_00289	0.133261
ATEG_00290	5.54321
ATEG_00291	13.4866
ATEG_00292	4.68343
ATEG_00293	34.3645
ATEG_00294	10.3155
ATEG_00295	7.90587
ATEG_00296	0.0744347
ATEG_00297	0.0920523
ATEG_00298	11.7419
ATEG_00299	6.76659
ATEG_00300	0.0830272
ATEG_00301	0
ATEG_00302	0.332846
ATEG_00303	0.0450468
ATEG_00304	27.7968
ATEG_00305	104.34
ATEG_00306	22.9105
ATEG_00307	17.0081
ATEG_00308	0.499118
ATEG_00309	14.5326
ATEG_00310	2.74663
ATEG_00311	0.92111
ATEG_00312	1.90356
ATEG_00313	121.93
ATEG_00314	609.513
ATEG_00315	47.406
ATEG_00316	4.5176
ATEG_00317	15.2122
ATEG_00318	0.527678
ATEG_00319	0.151829
ATEG_00320	125.283
ATEG_00321	410.565
ATEG_00322	27.2172
ATEG_00323	365.729
ATEG_00324	30.175
ATEG_00325	4.78951
ATEG_00326	10.839
ATEG_00327	0.0476371
ATEG_00328	2.21435
ATEG_00329	0.929591
ATEG_00330	1.25994
ATEG_00331	0.781539
ATEG_00332	1046.58
ATEG_00333	36.6558
ATEG_00334	19.0887
ATEG_00335	0.289498
ATEG_00336	311.354
ATEG_00337	13.711
ATEG_00338	5.38831
ATEG_00339	42.3869
ATEG_00340	6.5363
ATEG_00341	0.661955
ATEG_00342	17.7123
ATEG_00343	2.0506
ATEG_00344	4.57409
ATEG_00345	15.6161
ATEG_00346	36.1121
ATEG_00347	49.6912
ATEG_00348	0.459157
ATEG_00349	0.263602
ATEG_00350	0.999801
ATEG_00351	2.5281
ATEG_00352	1.77162
ATEG_00353	0.84322
ATEG_00354	1.69571
ATEG_00355	3.20481
ATEG_00356	0.388902
ATEG_00357	0.120855
ATEG_00358	0.496242
ATEG_00359	0.42032
ATEG_00360	0.257436
ATEG_00361	0.693495
ATEG_00362	2.64023
ATEG_00363	120.333
ATEG_00364	446.366
ATEG_00365	8.29965
ATEG_00366	1.08213
ATEG_00367	4.92596
ATEG_00368	904.938
ATEG_00369	21.3004
ATEG_00370	33.3604
ATEG_00371	0.52086
ATEG_00372	49.5387
ATEG_00373	7.51153
ATEG_00374	6.53747
ATEG_00375	17.7093
ATEG_00376	49.8521
ATEG_00377	85.0269
ATEG_00378	125.9
ATEG_00379	18.7072
ATEG_00380	0.361229
ATEG_00381	0
ATEG_00382	0.876995
ATEG_00383	0.147715
ATEG_00384	2.98567
ATEG_00385	142.511
ATEG_00386	33.3027
ATEG_00387	4.5072
ATEG_00388	3.92353
ATEG_00389	0
ATEG_00390	13.7289
ATEG_00391	70.3048
ATEG_00392	18.2266
ATEG_00393	90.6907
ATEG_00394	59.293
ATEG_00395	23.883
ATEG_00396	15.6106
ATEG_00397	10.3093
ATEG_00398	12.4138
ATEG_00399	20.7346
ATEG_00400	77.7042
ATEG_00401	6.16165
ATEG_00402	37.9264
ATEG_00403	23.2316
ATEG_00404	0.653833
ATEG_00405	30.1489
ATEG_00406	18.3053
ATEG_00407	6.08491
ATEG_00408	5.14996
ATEG_00409	0.696696
ATEG_00410	131.5
ATEG_00411	9.38958
ATEG_00412	1.27693
ATEG_00413	8.51217
ATEG_00414	179.351
ATEG_00415	80.8875
ATEG_00416	187.986
ATEG_00417	44.0006
ATEG_00418	0.730337
ATEG_00419	26.5168
ATEG_00420	0.810905
ATEG_00421	0.0934098
ATEG_00422	2.75314
ATEG_00423	2024.87
ATEG_00424	78.7905
ATEG_00425	12.7032
ATEG_00426	3.23812
ATEG_00427	1.59957
ATEG_00428	69.2393
ATEG_00429	18.1241
ATEG_00430	2.44595
ATEG_00431	17.6709
ATEG_00432	50.7448
ATEG_00433	18.5496
ATEG_00434	82.51
ATEG_00435	1.77254
ATEG_00436	5.26925
ATEG_00437	41.1827
ATEG_00438	3.33307
ATEG_00439	0.828449
ATEG_00440	1.56923
ATEG_00441	0
ATEG_00442	8.01155
ATEG_00443	0.972228
ATEG_00444	248.38
ATEG_00445	4.25417
ATEG_00446	108.946
ATEG_00447	0
ATEG_00448	3.51703
ATEG_00449	12.651
ATEG_00450	54.7545
ATEG_00451	0.344518
ATEG_00452	0.977268
ATEG_00453	310.834
ATEG_00454	29.4491
ATEG_00455	18.1599
ATEG_00456	67.8516
ATEG_00457	343.482
ATEG_00458	2.51761
ATEG_00459	7.00069
ATEG_00460	0.646953
ATEG_00461	6.58185
ATEG_00462	4.81859
ATEG_00463	49.0518
ATEG_00464	31.9893
ATEG_00465	84.0421
ATEG_00466	10.2139
ATEG_00467	68.0141
ATEG_00468	15.59
ATEG_00469	2.26492
ATEG_00470	0
ATEG_00471	1.78006
ATEG_00472	5.88148
ATEG_00473	28.9397
ATEG_00474	1.2856
ATEG_00475	6.12462
ATEG_00476	1.82828
ATEG_00477	0
ATEG_00478	5.79931
ATEG_00479	10.8752
ATEG_00480	7.34875
ATEG_00481	1275.47
ATEG_00482	51.1638
ATEG_00483	34.0871
ATEG_00484	61.9734
ATEG_00485	2.45123
ATEG_00486	4.88221
ATEG_00487	1.32032
ATEG_00488	15.1146
ATEG_00489	281.593
ATEG_00490	5.90897
ATEG_00491	102.237
ATEG_00492	94.0208
ATEG_00493	11.6218
ATEG_00494	15.8257
ATEG_00495	21.8218
ATEG_00496	18.475
ATEG_00497	171.506
ATEG_00498	0.493643
ATEG_00499	10.5484
ATEG_00500	171.674
ATEG_00501	83.6142
ATEG_00502	63.6886
ATEG_00503	0
ATEG_00504	67.898
ATEG_00505	12.2369
ATEG_00506	30.064
ATEG_00507	6.4905
ATEG_00508	7.97204
ATEG_00509	68.8774
ATEG_00510	1.78498
ATEG_00511	3.18854
ATEG_00512	22.7585
ATEG_00513	6.32637
ATEG_00514	0.0780931
ATEG_00515	0.919308
ATEG_00516	1.78965
ATEG_00517	14.5324
ATEG_00518	11.6774
ATEG_00519	78.522
ATEG_00520	15.6272
ATEG_00521	8.68128
ATEG_00522	5.68957
ATEG_00523	1.77438
ATEG_00524	1.93119
ATEG_00525	1.71667
ATEG_00526	10.4182
ATEG_00527	20.2544
ATEG_00528	3.86188
ATEG_00529	31.8481
ATEG_00530	36.4192
ATEG_00531	74.7248
ATEG_00532	35.2397
ATEG_00533	1.3372
ATEG_00534	0.0716363
ATEG_00535	0.079894
ATEG_00536	44.4615
ATEG_00537	11.7839
ATEG_00538	8.17131
ATEG_00539	186.201
ATEG_00540	17.7207
ATEG_00541	19.7503
ATEG_00542	2137.79
ATEG_00543	18.507
ATEG_00544	21.2612
ATEG_00545	17.7743
ATEG_00546	275.159
ATEG_00547	1981.25
ATEG_00548	3.47751
ATEG_00549	127.774
ATEG_00550	362.533
ATEG_00551	206.13
ATEG_00552	148.566
ATEG_00553	0.63306
ATEG_00554	1.78887
ATEG_00555	0.0509489
ATEG_00556	0.09139
ATEG_00557	19.5772
ATEG_00558	39.6909
ATEG_00559	4.65336
ATEG_00560	19.2077
ATEG_00561	4.53728
ATEG_00562	2.02906
ATEG_00563	667.91
ATEG_00564	690.742
ATEG_00565	3.48739
ATEG_00566	0
ATEG_00567	0.617177
ATEG_00568	54.6729
ATEG_00569	4.50929
ATEG_00570	47.8215
ATEG_00571	3.58462
ATEG_00572	3.17583
ATEG_00573	20.2063
ATEG_00574	0.503105
ATEG_00575	2.66229
ATEG_00576	0.901306
ATEG_00577	32.9192
ATEG_00578	6.60697
ATEG_00579	46.0496
ATEG_00580	31.3825
ATEG_00581	48.1052
ATEG_00582	1153.61
ATEG_00583	0.770592
ATEG_00584	1.14189
ATEG_00585	599.228
ATEG_00586	1468.13
ATEG_00587	50.2768
ATEG_00588	3.24343
ATEG_00589	22.5645
ATEG_00590	11.789
ATEG_00591	15.6362
ATEG_00592	48.8309
ATEG_00593	16.5514
ATEG_00594	9.69216
ATEG_00595	12.8041
ATEG_00596	0.554995
ATEG_00597	9.05414
ATEG_00598	1.16726
ATEG_00599	4.7251
ATEG_00600	2.87649
ATEG_00601	6.83141
ATEG_00602	8.00337
ATEG_00603	9.02613
ATEG_00604	133.955
ATEG_00605	2.12512
ATEG_00606	2.38206
ATEG_00607	15.051
ATEG_00608	2.05465
ATEG_00609	506.849
ATEG_00610	0.093406
ATEG_00611	24.8008
ATEG_00612	9.80269
ATEG_00613	18.7382
ATEG_00614	17.9961
ATEG_00615	19.2884
ATEG_00616	1.94686
ATEG_00617	117.871
ATEG_00618	0.0523487
ATEG_00619	0.464749
ATEG_00620	0.176982
ATEG_00621	0
ATEG_00622	0.925083
ATEG_00623	307.345
ATEG_00624	5.13544
ATEG_00625	122.762
ATEG_00626	0.719077
ATEG_00627	13.5683
ATEG_00628	6.79356
ATEG_00629	5.51942
ATEG_00630	10.8973
ATEG_00631	43.235
ATEG_00632	483.807
ATEG_00633	30.3845
ATEG_00634	24.6976
ATEG_00635	8.91375
ATEG_00636	32.1587
ATEG_00637	1.26474
ATEG_00638	4.28978
ATEG_00639	6.60604
ATEG_00640	28.7151
ATEG_00641	664.715
ATEG_00642	12.0574
ATEG_00643	36.2666
ATEG_00644	0.0966006
ATEG_00645	4.8383
ATEG_00646	1.01422
ATEG_00647	6.56226
ATEG_00648	7.8665
ATEG_00649	2.99731
ATEG_00650	0.0929541
ATEG_00651	0.750652
ATEG_00652	4.30267
ATEG_00653	13.9734
ATEG_00654	5.57304
ATEG_00655	21.7792
ATEG_00656	3.30052
ATEG_00657	137.515
ATEG_00658	6.05364
ATEG_00659	120.74
ATEG_00660	2.45886
ATEG_00661	6.64379
ATEG_00662	0.313739
ATEG_00663	0.398409
ATEG_00664	0
ATEG_00665	0.395494
ATEG_00666	0.173232
ATEG_00667	0.1141
ATEG_00668	65.2976
ATEG_00669	49.3468
ATEG_00670	1.24457
ATEG_00671	0.288722
ATEG_00672	2.43135
ATEG_00673	3.53364
ATEG_00674	0.392884
ATEG_00675	5.44441
ATEG_00676	6.39307
ATEG_00677	0.226841
ATEG_00678	6.81009
ATEG_00679	20.331
ATEG_00680	63.3165
ATEG_00681	30.7858
ATEG_00682	3.1495
ATEG_00683	4.28428
ATEG_00684	6.27118
ATEG_00685	0.0284821
ATEG_00686	4.15228
ATEG_00687	5.8199
ATEG_00688	81.5658
ATEG_00689	2.54282
ATEG_00690	53.3251
ATEG_00691	202.492
ATEG_00692	0
ATEG_00693	14.9434
ATEG_00694	3357.45
ATEG_00695	9.342
ATEG_00696	19.3736
ATEG_00697	0.370033
ATEG_00698	19.2272
ATEG_00699	81.1983
ATEG_00700	5.161
ATEG_00701	10.4959
ATEG_00702	9.70067
ATEG_00703	4.86636
ATEG_00704	7.70069
ATEG_00705	36.372
ATEG_00706	2.54704
ATEG_00707	37.9065
ATEG_00708	51.2044
ATEG_00709	187.14
ATEG_00710	29.8438
ATEG_00711	0
ATEG_00712	0.0394093
ATEG_00713	0.709784
ATEG_00714	0.418812
ATEG_00715	20.6816
ATEG_00716	51.1494
ATEG_00717	3.52871
ATEG_00718	0
ATEG_00719	0
ATEG_00720	4.52082
ATEG_00721	1.12094
ATEG_00722	6.3056
ATEG_00723	7.83507
ATEG_00724	0.0517797
ATEG_00725	0.42533
ATEG_00726	0
ATEG_00727	0.535692
ATEG_00728	8.05643
ATEG_00729	230.094
ATEG_00730	2503.46
ATEG_00731	158.052
ATEG_00732	4.14233
ATEG_00733	4.82527
ATEG_00734	115.838
ATEG_00735	2.88334
ATEG_00736	92.6934
ATEG_00737	18.8458
ATEG_00738	4.81746
ATEG_00739	0.31653
ATEG_00740	5.84852
ATEG_00741	26.6255
ATEG_00742	124.068
ATEG_00743	61.5232
ATEG_00744	17.7257
ATEG_00745	0.512251
ATEG_00746	0.514121
ATEG_00747	246.53
ATEG_00748	34.3847
ATEG_00749	5.13418
ATEG_00750	82.8646
ATEG_00751	38.2566
ATEG_00752	245.485
ATEG_00753	23.9254
ATEG_00754	38.0725
ATEG_00755	18.9422
ATEG_00756	7.27203
ATEG_00757	1.42816
ATEG_00758	1.16845
ATEG_00759	1.45828
ATEG_00760	41.2988
ATEG_00761	19.7252
ATEG_00762	1.79673
ATEG_00763	1.7987
ATEG_00764	55.0659
ATEG_00765	123.405
ATEG_00766	11.3371
ATEG_00767	31.9923
ATEG_00768	1.99345
ATEG_00769	0
ATEG_00770	0.949849
ATEG_00771	0
ATEG_00772	9.94609
ATEG_00773	5.1399
ATEG_00774	16.1892
ATEG_00775	31.6164
ATEG_00776	6.10972
ATEG_00777	0.666947
ATEG_00778	0
ATEG_00779	0.095513
ATEG_00780	4.00793
ATEG_00781	0.51592
ATEG_00782	1.01324
ATEG_00783	0
ATEG_00784	14.6844
ATEG_00785	501.723
ATEG_00786	97.1595
ATEG_00787	1.78655
ATEG_00788	0.181472
ATEG_00789	0.0920523
ATEG_00790	0.0756163
ATEG_00791	0.214099
ATEG_00792	0.752033
ATEG_00793	0.752161
ATEG_00794	809.446
ATEG_00795	3.19193
ATEG_00796	5.42171
ATEG_00797	0.754719
ATEG_00798	0.229582
ATEG_00799	0
ATEG_00800	2.9766
ATEG_00801	0.0307332
ATEG_00802	0
ATEG_00803	0.130512
ATEG_00804	0
ATEG_00805	2.29995
ATEG_00806	39.919
ATEG_00807	3.41085
ATEG_00808	2.28656
ATEG_00809	0.312383
ATEG_00810	15.5808
ATEG_00811	0.947483
ATEG_00812	4.06748
ATEG_00813	0.590831
ATEG_00814	63.9497
ATEG_00815	2.02953
ATEG_00816	2.03664
ATEG_00817	24.4321
ATEG_00818	0.657063
ATEG_00819	1.11945
ATEG_00820	0
ATEG_00821	0
ATEG_00822	0
ATEG_00823	0.418366
ATEG_00824	0.195831
ATEG_00825	560.564
ATEG_00826	314.261
ATEG_00827	42.0738
ATEG_00828	12.8112
ATEG_00829	19.5494
ATEG_00830	0
ATEG_00831	10.4446
ATEG_00832	7.68788
ATEG_00833	7.34598
ATEG_00834	2.13647
ATEG_00835	28.405
ATEG_00836	4.49939
ATEG_00837	1345.87
ATEG_00838	1.70069
ATEG_00839	0.0533752
ATEG_00840	4.11329
ATEG_00841	1.54776
ATEG_00842	23.9757
ATEG_00843	9.15821
ATEG_00844	3.12115
ATEG_00845	18.2674
ATEG_00846	906.127
ATEG_00847	25.8151
ATEG_00848	88.2085
ATEG_00849	14.5467
ATEG_00850	0.176432
ATEG_00851	4.29437
ATEG_00852	5.01164
ATEG_00853	71.7249
ATEG_00854	2.02726
ATEG_00855	8.59347
ATEG_00856	39.1805
ATEG_00857	6997.38
ATEG_00858	4.3287
ATEG_00859	135.123
ATEG_00860	7.35332
ATEG_00861	50.7712
ATEG_00862	6.53069
ATEG_00863	0.394267
ATEG_00864	182.069
ATEG_00865	22.5811
ATEG_00866	664.25
ATEG_00867	5.80476
ATEG_00868	1.98966
ATEG_00869	11.06
ATEG_00870	199.644
ATEG_00871	5.7724
ATEG_00872	0
ATEG_00873	21.5221
ATEG_00874	0.484857
ATEG_00875	0.173227
ATEG_00876	0.338764
ATEG_00877	0.859688
ATEG_00878	0
ATEG_00879	0
ATEG_00880	0
ATEG_00881	0.0301254
ATEG_00882	0
ATEG_00883	0
ATEG_00884	0
ATEG_00885	0.690816
ATEG_00886	0.0417867
ATEG_00887	2.31995
ATEG_00888	0
ATEG_00889	0
ATEG_00890	0.181908
ATEG_00891	0.228889
ATEG_00892	1.39675
ATEG_00893	14.5508
ATEG_00894	13.8121
ATEG_00895	3.9595
ATEG_00896	1.01014
ATEG_00897	0.446106
ATEG_00898	0.183571
ATEG_00899	90.3522
ATEG_00900	48.021
ATEG_00901	78.2901
ATEG_00902	1.1286
ATEG_00903	1.06321
ATEG_00904	140.098
ATEG_00905	0.289814
ATEG_00906	119.767
ATEG_00907	173.315
ATEG_00908	29.0456
ATEG_00909	5.84867
ATEG_00910	2.20318
ATEG_00911	23.9367
ATEG_00912	1.8316
ATEG_00913	0.12156
ATEG_00914	0.173674
ATEG_00915	0
ATEG_00916	0
ATEG_00917	0
ATEG_00918	0.38888
ATEG_00919	0.767762
ATEG_00920	0
ATEG_00921	10.869
ATEG_00922	30.6742
ATEG_00923	1207.36
ATEG_00924	45.9424
ATEG_00925	1.52804
ATEG_00926	4.28739
ATEG_00927	2.82866
ATEG_00928	12.3856
ATEG_00929	2.71163
ATEG_00930	123.811
ATEG_00931	332.473
ATEG_00932	6.60238
ATEG_00933	45.4692
ATEG_00934	18.1785
ATEG_00935	20.6708
ATEG_00936	12.002
ATEG_00937	62.2454
ATEG_00938	11.4716
ATEG_00939	16.0094
ATEG_00940	25.2772
ATEG_00941	5.24547
ATEG_00942	1.53712
ATEG_00943	3.94244
ATEG_00944	1617.81
ATEG_00945	37.1383
ATEG_00946	1.70142
ATEG_00947	1.54368
ATEG_00948	0.560482
ATEG_00949	1.35643
ATEG_00950	23.462
ATEG_00951	86.5022
ATEG_00952	7.33853
ATEG_00953	3.31066
ATEG_00954	10.2084
ATEG_00955	0
ATEG_00956	0
ATEG_00957	0
ATEG_00958	0.08178
ATEG_00959	0.234089
ATEG_00960	1.45298
ATEG_00961	0
ATEG_00962	0.226304
ATEG_00963	0.0336654
ATEG_00964	0
ATEG_00965	63.1107
ATEG_00966	0
ATEG_00967	0
ATEG_00968	0
ATEG_00969	0
ATEG_00970	0
ATEG_00971	0
ATEG_00972	0.0573946
ATEG_00973	0
ATEG_00974	1.1079
ATEG_00975	0.273525
ATEG_00976	0.244921
ATEG_00977	3.84607
ATEG_00978	1.89257
ATEG_00979	0.151228
ATEG_00980	0.116902
ATEG_00981	0
ATEG_00982	0
ATEG_00983	0
ATEG_00984	0
ATEG_00985	0
ATEG_00986	0
ATEG_00987	0.138089
ATEG_00988	0.0774581
ATEG_00989	0.0409779
ATEG_00990	0
ATEG_00991	0.258375
ATEG_00992	1.66608
ATEG_00993	1.54692
ATEG_00994	1.18273
ATEG_00995	0
ATEG_00996	0.121885
ATEG_00997	0
ATEG_00998	0
ATEG_00999	0
ATEG_01000	0
ATEG_01001	0
ATEG_01002	0.00387279
ATEG_01003	0.343672
ATEG_01004	11.5365
ATEG_01005	86.9274
ATEG_01006	1.31111
ATEG_01007	0.0730064
ATEG_01008	0.663629
ATEG_01009	0
ATEG_01010	0.149196
ATEG_01011	0.725888
ATEG_01012	0.945281
ATEG_01013	8.63007
ATEG_01014	254.91
ATEG_01015	869.79
ATEG_01016	1.64662
ATEG_01017	0.241198
ATEG_01018	0.29497
ATEG_01019	0.465695
ATEG_01020	0.940989
ATEG_01021	0.335767
ATEG_01022	12.4443
ATEG_01023	1.06078
ATEG_01024	0.0972228
ATEG_01025	65.2374
ATEG_01026	17.5368
ATEG_01027	1.27045
ATEG_01028	0.71403
ATEG_01029	0.34087
ATEG_01030	0.0982252
ATEG_01031	0.316521
ATEG_01032	0.409378
ATEG_01033	5.17211
ATEG_01034	1.20348
ATEG_01035	2.64502
ATEG_01036	0.0764469
ATEG_01037	0.852068
ATEG_01038	51.5156
ATEG_01039	0.249626
ATEG_01040	0
ATEG_01041	0.0269512
ATEG_01042	0
ATEG_01043	0
ATEG_01044	0
ATEG_01045	0
ATEG_01046	0
ATEG_01047	0.0824881
ATEG_01048	8.34815
ATEG_01049	22.0429
ATEG_01050	1.48618
ATEG_01051	0.64962
ATEG_01052	0.728549
ATEG_01053	87.0544
ATEG_01054	8.88686
ATEG_01055	24.1636
ATEG_01056	12.6359
ATEG_01057	8.40671
ATEG_01058	5.17508
ATEG_01059	358.387
ATEG_01060	5.40475
ATEG_01061	2.81569
ATEG_01062	15.8055
ATEG_01063	29.5177
ATEG_01064	249.201
ATEG_01065	2.26839
ATEG_01066	0
ATEG_01067	66.5227
ATEG_01068	0.11959
ATEG_01069	0.0648134
ATEG_01070	0.390869
ATEG_01071	0.0792296
ATEG_01072	0.261535
ATEG_01073	0.0521561
ATEG_01074	7.10581
ATEG_01075	1.19096
ATEG_01076	0.127029
ATEG_01077	1.30669
ATEG_01078	12.248
ATEG_01079	1.15318
ATEG_01080	94.1718
ATEG_01081	27.8954
ATEG_01082	4.94486
ATEG_01083	0.200155
ATEG_01084	13.1384
ATEG_01085	0
ATEG_01086	0
ATEG_01087	0
ATEG_01088	0.0765249
ATEG_01089	0
ATEG_01090	0
ATEG_01091	12.6847
ATEG_01092	0.0806256
ATEG_01093	0.92949
ATEG_01094	0.0390459
ATEG_01095	0
ATEG_01096	0
ATEG_01097	0
ATEG_01098	0.0929504
ATEG_01099	11.4335
ATEG_01100	28.8253
ATEG_01101	8.69725
ATEG_01102	0.451203
ATEG_01103	17.7425
ATEG_01104	34.0021
ATEG_01105	10.5391
ATEG_01106	10.455
ATEG_01107	1.33055
ATEG_01108	0.115491
ATEG_01109	0.0747266
ATEG_01110	0
ATEG_01111	0
ATEG_01112	49.9647
ATEG_01113	26.1064
ATEG_01114	0
ATEG_01115	1.36109
ATEG_01116	25.0883
ATEG_01117	2.0247
ATEG_01118	50.8352
ATEG_01119	16.5942
ATEG_01120	24.6868
ATEG_01121	18.1031
ATEG_01122	22.9851
ATEG_01123	1.37207
ATEG_01124	1.27039
ATEG_01125	67.688
ATEG_01126	1153.31
ATEG_01127	77.3896
ATEG_01128	0.873205
ATEG_01129	7.28809
ATEG_01130	16.636
ATEG_01131	0.972272
ATEG_01132	4.26442
ATEG_01133	78.837
ATEG_01134	29.4478
ATEG_01135	80.5798
ATEG_01136	5.94472
ATEG_01137	14.7663
ATEG_01138	10.5992
ATEG_01139	4.58884
ATEG_01140	2.11724
ATEG_01141	0
ATEG_01142	2.29076
ATEG_01143	168.56
ATEG_01144	11.6887
ATEG_01145	103.586
ATEG_01146	102.586
ATEG_01147	27.8284
ATEG_01148	25.1443
ATEG_01149	5.87785
ATEG_01150	1.35811
ATEG_01151	5.82676
ATEG_01152	6.27016
ATEG_01153	44.886
ATEG_01154	46.923
ATEG_01155	93.0826
ATEG_01156	40.7588
ATEG_01157	304.703
ATEG_01158	76.814
ATEG_01159	14.3565
ATEG_01160	56.8768
ATEG_01161	4.20064
ATEG_01162	12.1263
ATEG_01163	4.93183
ATEG_01164	16.5142
ATEG_01165	3.51254
ATEG_01166	11.0172
ATEG_01167	0.969601
ATEG_01168	33.3731
ATEG_01169	60.3009
ATEG_01170	17.0933
ATEG_01171	6.64538
ATEG_01172	51.236
ATEG_01173	110.076
ATEG_01174	21.641
ATEG_01175	3.2481
ATEG_01176	10.1807
ATEG_01177	0
ATEG_01178	0.312836
ATEG_01179	1.43975
ATEG_01180	0.449226
ATEG_01181	0
ATEG_01182	0
ATEG_01183	3.91874
ATEG_01184	14.8884
ATEG_01185	1.80912
ATEG_01186	10.92
ATEG_01187	42.1151
ATEG_01188	0.0931777
ATEG_01189	0.665989
ATEG_01190	42.5542
ATEG_01191	0.728573
ATEG_01192	2.14767
ATEG_01193	0.217589
ATEG_01194	446.925
ATEG_01195	13.4305
ATEG_01196	147.614
ATEG_01197	0.256352
ATEG_01198	0
ATEG_01199	1.93042
ATEG_01200	18.4248
ATEG_01201	15.6727
ATEG_01202	18.5859
ATEG_01203	12.2615
ATEG_01204	0.952801
ATEG_01205	14.035
ATEG_01206	0
ATEG_01207	0
ATEG_01208	0
ATEG_01209	94.4024
ATEG_01210	0
ATEG_01211	0
ATEG_01212	0.0387291
ATEG_01213	0
ATEG_01214	0.0387291
ATEG_01215	2.99991
ATEG_01216	0.0562094
ATEG_01217	0.115952
ATEG_01218	0.380458
ATEG_01219	1.64146
ATEG_01220	0
ATEG_01221	0.264039
ATEG_01222	7.84624
ATEG_01223	1.33417
ATEG_01224	70.6812
ATEG_01225	5.32366
ATEG_01226	0.29545
ATEG_01227	0.473741
ATEG_01228	0.934152
ATEG_01229	0
ATEG_01230	0
ATEG_01231	0
ATEG_01232	0.769925
ATEG_01233	0.0262821
ATEG_01234	25.7866
ATEG_01235	10.801
ATEG_01236	0
ATEG_01237	0.0892496
ATEG_01238	0.176452
ATEG_01239	0.152588
ATEG_01240	1.17303
ATEG_01241	20.0515
ATEG_01242	33.069
ATEG_01243	1.66794
ATEG_01244	65.4846
ATEG_01245	125.523
ATEG_01246	16.7908
ATEG_01247	8.43026
ATEG_01248	34.0688
ATEG_01249	0
ATEG_01250	0
ATEG_01251	0.406872
ATEG_01252	34.0543
ATEG_01253	2.7401
ATEG_01254	3.01661
ATEG_01255	27.3868
ATEG_01256	141.747
ATEG_01257	0
ATEG_01258	0
ATEG_01259	0.118723
ATEG_01260	0
ATEG_01261	1.66839
ATEG_01262	0.623309
ATEG_01263	29.7017
ATEG_01264	9.80149
ATEG_01265	50.8851
ATEG_01266	36.8829
ATEG_01267	300.578
ATEG_01268	3.54186
ATEG_01269	4.74815
ATEG_01270	24.7111
ATEG_01271	3.87552
ATEG_01272	10.9225
ATEG_01273	69.0765
ATEG_01274	4.62769
ATEG_01275	36.2886
ATEG_01276	20.023
ATEG_01277	48.7533
ATEG_01278	39.0891
ATEG_01279	5.70985
ATEG_01280	492.143
ATEG_01281	0.0747266
ATEG_01282	25.4073
ATEG_01283	9.69662
ATEG_01284	1.59862
ATEG_01285	0
ATEG_01286	1.7808
ATEG_01287	0
ATEG_01288	0
ATEG_01289	1.94202
ATEG_01290	40.0613
ATEG_01291	25.1315
ATEG_01292	7.26413
ATEG_01293	0.575091
ATEG_01294	0.238167
ATEG_01295	0.828469
ATEG_01296	0
ATEG_01297	79.8906
ATEG_01298	11.4032
ATEG_01299	83.6801
ATEG_01300	69.5859
ATEG_01301	161.38
ATEG_01302	36.0069
ATEG_01303	3.02271
ATEG_01304	10.2018
ATEG_01305	0.808435
ATEG_01306	48.1248
ATEG_01307	208.19
ATEG_01308	155.053
ATEG_01309	6.2731
ATEG_01310	9.86087
ATEG_01311	42.1477
ATEG_01312	52.1248
ATEG_01313	1.28466
ATEG_01314	71.3798
ATEG_01315	114.236
ATEG_01316	5.34243
ATEG_01317	10.5459
ATEG_01318	31.6686
ATEG_01319	8.85995
ATEG_01320	1.63908
ATEG_01321	10.4028
ATEG_01322	28.6154
ATEG_01323	12.2507
ATEG_01324	9.14633
ATEG_01325	18.0389
ATEG_01326	14.7978
ATEG_01327	1137.08
ATEG_01328	14.4476
ATEG_01329	33.8368
ATEG_01330	47.0998
ATEG_01331	13.0553
ATEG_01332	0.499251
ATEG_01333	4.36142
ATEG_01334	0.306715
ATEG_01335	0.340265
ATEG_01336	0.585014
ATEG_01337	6.48694
ATEG_01338	6.37509
ATEG_01339	1.36537
ATEG_01340	94.101
ATEG_01341	21.5866
ATEG_01342	3.67961
ATEG_01343	38.9017
ATEG_01344	7.01612
ATEG_01345	13.3661
ATEG_01346	0.594019
ATEG_01347	0.331422
ATEG_01348	0
ATEG_01349	28.2193
ATEG_01350	9.72496
ATEG_01351	1.67739
ATEG_01352	0.505636
ATEG_01353	20.7823
ATEG_01354	41.2211
ATEG_01355	119.092
ATEG_01356	39.077
ATEG_01357	6.83382
ATEG_01358	2.45156
ATEG_01359	8.53327
ATEG_01360	179.717
ATEG_01361	24.8612
ATEG_01362	92.9591
ATEG_01363	0.569754
ATEG_01364	0.135151
ATEG_01365	0.107451
ATEG_01366	0.18774
ATEG_01367	49.3244
ATEG_01368	4.64661
ATEG_01369	35.195
ATEG_01370	795.206
ATEG_01371	174.657
ATEG_01372	7.56017
ATEG_01373	4.99515
ATEG_01374	1.39919
ATEG_01375	2.62007
ATEG_01376	2.38189
ATEG_01377	2.88147
ATEG_01378	5.35823
ATEG_01379	142.186
ATEG_01380	25.5435
ATEG_01381	1.42212
ATEG_01382	0.466498
ATEG_01383	48.733
ATEG_01384	20.9712
ATEG_01385	0.26613
ATEG_01386	8.31647
ATEG_01387	0.0713679
ATEG_01388	0.318758
ATEG_01389	0
ATEG_01390	1.54822
ATEG_01391	2.63308
ATEG_01392	3.68494
ATEG_01393	81.1928
ATEG_01394	221.452
ATEG_01395	10.5306
ATEG_01396	15.0712
ATEG_01397	73.5519
ATEG_01398	19.355
ATEG_01399	7.80242
ATEG_01400	29.2782
ATEG_01401	37.7365
ATEG_01402	76.4587
ATEG_01403	89.7784
ATEG_01404	0.262845
ATEG_01405	0.624748
ATEG_01406	21.3843
ATEG_01407	1.31959
ATEG_01408	0
ATEG_01409	25.3361
ATEG_01410	0.151233
ATEG_01411	6.08359
ATEG_01412	35.9308
ATEG_01413	0.320281
ATEG_01414	0
ATEG_01415	0.272861
ATEG_01416	0.176843
ATEG_01417	11.3173
ATEG_01418	144.637
ATEG_01419	13.3005
ATEG_01420	12.5548
ATEG_01421	11.5509
ATEG_01422	7.82025
ATEG_01423	52.7959
ATEG_01424	4.73029
ATEG_01425	113.667
ATEG_01426	82.0457
ATEG_01427	37.4935
ATEG_01428	8.44596
ATEG_01429	0.0547556
ATEG_01430	7.84822
ATEG_01431	27.8665
ATEG_01432	1.39316
ATEG_01433	0
ATEG_01434	4.96874
ATEG_01435	6.92431
ATEG_01436	8.22729
ATEG_01437	42.4378
ATEG_01438	1.83941
ATEG_01439	64.5026
ATEG_01440	12.7409
ATEG_01441	18.1646
ATEG_01442	0.381095
ATEG_01443	1.10599
ATEG_01444	13.7674
ATEG_01445	3.76449
ATEG_01446	1.73222
ATEG_01447	50.3304
ATEG_01448	15.8482
ATEG_01449	1.15843
ATEG_01450	50.1024
ATEG_01451	46.2526
ATEG_01452	7.10668
ATEG_01453	6.2123
ATEG_01454	8.60221
ATEG_01455	33.4857
ATEG_01456	2.38192
ATEG_01457	5.25395
ATEG_01458	25.7878
ATEG_01459	9.99304
ATEG_01460	5.06365
ATEG_01461	1.39575
ATEG_01462	150.706
ATEG_01463	40.6162
ATEG_01464	14.551
ATEG_01465	4.37869
ATEG_01466	2.40686
ATEG_01467	12.3516
ATEG_01468	0
ATEG_01469	101.892
ATEG_01470	4.76127
ATEG_01471	4.64164
ATEG_01472	131.547
ATEG_01473	5.29324
ATEG_01474	9.36159
ATEG_01475	21.3017
ATEG_01476	12.0276
ATEG_01477	30.5328
ATEG_01478	11.4328
ATEG_01479	14.8015
ATEG_01480	18.39
ATEG_01481	0.76732
ATEG_01482	0.574501
ATEG_01483	0.330151
ATEG_01484	27.8808
ATEG_01485	19.7196
ATEG_01486	1.85899
ATEG_01487	4.46402
ATEG_01488	18.0919
ATEG_01489	13.9209
ATEG_01490	0.871786
ATEG_01491	47.9475
ATEG_01492	60.5975
ATEG_01493	24.927
ATEG_01494	28.1865
ATEG_01495	29.1445
ATEG_01496	0.65705
ATEG_01497	9.32935
ATEG_01498	5.91527
ATEG_01499	8.04428
ATEG_01500	1.0129
ATEG_01501	5302.18
ATEG_01502	7.72046
ATEG_01503	0.777726
ATEG_01504	3.88962
ATEG_01505	3.43445
ATEG_01506	5.7281
ATEG_01507	1.51053
ATEG_01508	280.638
ATEG_01509	2.6873
ATEG_01510	11.2251
ATEG_01511	42.4745
ATEG_01512	172.531
ATEG_01513	28.6778
ATEG_01514	121.954
ATEG_01515	53.7413
ATEG_01516	1.09931
ATEG_01517	103.935
ATEG_01518	34.1476
ATEG_01519	4.84944
ATEG_01520	201.462
ATEG_01521	24.469
ATEG_01522	855.721
ATEG_01523	20.7597
ATEG_01524	30.5205
ATEG_01525	6.99802
ATEG_01526	27.7884
ATEG_01527	38.7955
ATEG_01528	351.858
ATEG_01529	97.0434
ATEG_01530	9.32276
ATEG_01531	2.65611
ATEG_01532	13.8615
ATEG_01533	180.088
ATEG_01534	9.12243
ATEG_01535	73.062
ATEG_01536	172.218
ATEG_01537	10.0742
ATEG_01538	0.60671
ATEG_01539	10.6217
ATEG_01540	28.1797
ATEG_01541	12.1644
ATEG_01542	0.736554
ATEG_01543	1.30328
ATEG_01544	71.4502
ATEG_01545	11.7224
ATEG_01546	12.2494
ATEG_01547	758.662
ATEG_01548	314.801
ATEG_01549	25.7081
ATEG_01550	4.89842
ATEG_01551	53.1408
ATEG_01552	0.0260307
ATEG_01553	1.81756
ATEG_01554	2.69725
ATEG_01555	0
ATEG_01556	0.0803997
ATEG_01557	10.3283
ATEG_01558	1.81473
ATEG_01559	0.437053
ATEG_01560	0.539128
ATEG_01561	0.538267
ATEG_01562	7.90092
ATEG_01563	12.6693
ATEG_01564	44.6707
ATEG_01565	5.50469
ATEG_01566	99.4793
ATEG_01567	3.99018
ATEG_01568	1.4146
ATEG_01569	6.88005
ATEG_01570	5.13059
ATEG_01571	133.458
ATEG_01572	1.47495
ATEG_01573	84.6426
ATEG_01574	2.25974
ATEG_01575	21.7613
ATEG_01576	13.8526
ATEG_01577	32.0883
ATEG_01578	41.5701
ATEG_01579	17.4678
ATEG_01580	60.7477
ATEG_01581	45.3241
ATEG_01582	91.8107
ATEG_01583	0.10413
ATEG_01584	0.232848
ATEG_01585	0.1093
ATEG_01586	19.5174
ATEG_01587	2.79793
ATEG_01588	3.89015
ATEG_01589	5.23495
ATEG_01590	6.12152
ATEG_01591	15.0458
ATEG_01592	45.8152
ATEG_01593	6.18585
ATEG_01594	64.0668
ATEG_01595	120.201
ATEG_01596	11.0643
ATEG_01597	7.65159
ATEG_01598	1.58038
ATEG_01599	41.2336
ATEG_01600	11.9681
ATEG_01601	2.27883
ATEG_01602	117.011
ATEG_01603	83.6269
ATEG_01604	16.4927
ATEG_01605	137.3
ATEG_01606	309.879
ATEG_01607	69.9312
ATEG_01608	0.418977
ATEG_01609	0.505897
ATEG_01610	202.496
ATEG_01611	29.7876
ATEG_01612	2.72225
ATEG_01613	0.0592677
ATEG_01614	344.636
ATEG_01615	3.32573
ATEG_01616	7.37408
ATEG_01617	11.3651
ATEG_01618	26.1501
ATEG_01619	70.7598
ATEG_01620	4.85624
ATEG_01621	23.1151
ATEG_01622	6.42292
ATEG_01623	389.914
ATEG_01624	318.904
ATEG_01625	210.205
ATEG_01626	33.3491
ATEG_01627	437.476
ATEG_01628	34.9819
ATEG_01629	3.64097
ATEG_01630	8.11278
ATEG_01631	6.92042
ATEG_01632	194.915
ATEG_01633	31.8623
ATEG_01634	2.58606
ATEG_01635	9.69941
ATEG_01636	0.791891
ATEG_01637	7.30896
ATEG_01638	10.7066
ATEG_01639	35.2035
ATEG_01640	0.550533
ATEG_01641	8.73196
ATEG_01642	32.9605
ATEG_01643	6.72533
ATEG_01644	8.0025
ATEG_01645	0
ATEG_01646	13.9834
ATEG_01647	89.5304
ATEG_01648	7.57806
ATEG_01649	1.78647
ATEG_01650	7.46498
ATEG_01651	5.37479
ATEG_01652	22.6609
ATEG_01653	12.6354
ATEG_01654	640.144
ATEG_01655	0.793997
ATEG_01656	5.62785
ATEG_01657	25.0804
ATEG_01658	17.5564
ATEG_01659	1.64046
ATEG_01660	111.405
ATEG_01661	1.00287
ATEG_01662	8.00064
ATEG_01663	2.62635
ATEG_01664	20.616
ATEG_01665	0
ATEG_01666	0.0839447
ATEG_01667	0.235247
ATEG_01668	4.14244
ATEG_01669	0.428892
ATEG_01670	0.854003
ATEG_01671	0.250729
ATEG_01672	38.4076
ATEG_01673	16.1799
ATEG_01674	2.40058
ATEG_01675	7.40459
ATEG_01676	60.097
ATEG_01677	6.05972
ATEG_01678	3.37991
ATEG_01679	34.962
ATEG_01680	5.2276
ATEG_01681	3.95611
ATEG_01682	4.71281
ATEG_01683	7.74214
ATEG_01684	4.16654
ATEG_01685	13.7318
ATEG_01686	20.5044
ATEG_01687	0.277304
ATEG_01688	23.1373
ATEG_01689	272.541
ATEG_01690	4.52517
ATEG_01691	7.47887
ATEG_01692	51.7842
ATEG_01693	19.4411
ATEG_01694	159.269
ATEG_01695	153.63
ATEG_01696	112.197
ATEG_01697	0
ATEG_01698	0.130512
ATEG_01699	0.197115
ATEG_01700	0.286338
ATEG_01701	0.123741
ATEG_01702	9.36823
ATEG_01703	787.461
ATEG_01704	12.6672
ATEG_01705	34.6719
ATEG_01706	21.2399
ATEG_01707	4.78085
ATEG_01708	165.775
ATEG_01709	0.956442
ATEG_01710	79.2656
ATEG_01711	7.63095
ATEG_01712	63.0244
ATEG_01713	50.7295
ATEG_01714	2.11733
ATEG_01715	1.95265
ATEG_01716	0.369288
ATEG_01717	0
ATEG_01718	3.60291
ATEG_01719	0.848618
ATEG_01720	162.912
ATEG_01721	1.05499
ATEG_01722	0.819029
ATEG_01723	7.29621
ATEG_01724	18.3246
ATEG_01725	2.25127
ATEG_01726	3.23963
ATEG_01727	0.0339655
ATEG_01728	0
ATEG_01729	4.61397
ATEG_01730	4.37144
ATEG_01731	3.40268
ATEG_01732	2.05632
ATEG_01733	37.9594
ATEG_01734	0
ATEG_01735	0
ATEG_01736	0
ATEG_01737	30.5503
ATEG_01738	1.36592
ATEG_01739	9.2647
ATEG_01740	14.8871
ATEG_01741	2.38167
ATEG_01742	0
ATEG_01743	0
ATEG_01744	0.0854505
ATEG_01745	25.6777
ATEG_01746	2.365
ATEG_01747	1.57477
ATEG_01748	3.76587
ATEG_01749	43.4185
ATEG_01750	42.4429
ATEG_01751	22.0841
ATEG_01752	0.0691638
ATEG_01753	4.78718
ATEG_01754	0
ATEG_01755	1.73997
ATEG_01756	1.86967
ATEG_01757	1.78267
ATEG_01758	3.13564
ATEG_01759	0.216532
ATEG_01760	0.623718
ATEG_01761	11.5571
ATEG_01762	2.86499
ATEG_01763	9.18508
ATEG_01764	18.4869
ATEG_01765	1.11082
ATEG_01766	0.0592677
ATEG_01767	0.375104
ATEG_01768	0.785761
ATEG_01769	0
ATEG_01770	0.166177
ATEG_01771	7.34131
ATEG_01772	3.38935
ATEG_01773	3.46475
ATEG_01774	10.8813
ATEG_01775	33.553
ATEG_01776	63.947
ATEG_01777	13.9899
ATEG_01778	2.50123
ATEG_01779	23.1757
ATEG_01780	83.0046
ATEG_01781	6.59855
ATEG_01782	1.61631
ATEG_01783	17.7479
ATEG_01784	0
ATEG_01785	0.138089
ATEG_01786	0
ATEG_01787	16.1043
ATEG_01788	11.5494
ATEG_01789	0.204905
ATEG_01790	0
ATEG_01791	0.514994
ATEG_01792	8.82227
ATEG_01793	3.78309
ATEG_01794	0.155339
ATEG_01795	0.13187
ATEG_01796	0.0483626
ATEG_01797	0.177667
ATEG_01798	0.844197
ATEG_01799	1.7151
ATEG_01800	5.22678
ATEG_01801	66.9813
ATEG_01802	0.499251
ATEG_01803	38.7408
ATEG_01804	0.614674
ATEG_01805	0.308283
ATEG_01806	0.35214
ATEG_01807	43.2979
ATEG_01808	0.41879
ATEG_01809	0.176843
ATEG_01810	5.53343
ATEG_01811	196.16
ATEG_01812	12.826
ATEG_01813	150.732
ATEG_01814	32.132
ATEG_01815	144.986
ATEG_01816	8.67856
ATEG_01817	12.5129
ATEG_01818	2.44355
ATEG_01819	8.55372
ATEG_01820	44.6219
ATEG_01821	17.6883
ATEG_01822	1.38812
ATEG_01823	15.6437
ATEG_01824	8.35443
ATEG_01825	3.811
ATEG_01826	1.66947
ATEG_01827	2.54301
ATEG_01828	5.67586
ATEG_01829	35.7694
ATEG_01830	92.2909
ATEG_01831	6.92917
ATEG_01832	0
ATEG_01833	1.76013
ATEG_01834	1.28112
ATEG_01835	0.348567
ATEG_01836	0
ATEG_01837	1.21325
ATEG_01838	2.23763
ATEG_01839	75.6901
ATEG_01840	4.40215
ATEG_01841	110.802
ATEG_01842	6.10157
ATEG_01843	8.92831
ATEG_01844	23.5729
ATEG_01845	64.3127
ATEG_01846	2.76644
ATEG_01847	1.81485
ATEG_01848	637.776
ATEG_01849	1.10999
ATEG_01850	19.3559
ATEG_01851	34.2986
ATEG_01852	110.888
ATEG_01853	3.11986
ATEG_01854	20.1419
ATEG_01855	76.3637
ATEG_01856	0.667284
ATEG_01857	0.0544427
ATEG_01858	35.084
ATEG_01859	15.1179
ATEG_01860	13.6108
ATEG_01861	0.399782
ATEG_01862	21.086
ATEG_01863	83.2325
ATEG_01864	2.54085
ATEG_01865	18.0369
ATEG_01866	45.2005
ATEG_01867	4.48422
ATEG_01868	67.2404
ATEG_01869	25.1675
ATEG_01870	0.457358
ATEG_01871	68.6683
ATEG_01872	505.412
ATEG_01873	0.583363
ATEG_01874	1.85622
ATEG_01875	0.284238
ATEG_01876	84.2546
ATEG_01877	88.6903
ATEG_01878	36.2425
ATEG_01879	2.67321
ATEG_01880	0.320865
ATEG_01881	62.2677
ATEG_01882	58.5609
ATEG_01883	100.788
ATEG_01884	12.2236
ATEG_01885	243.325
ATEG_01886	7.36825
ATEG_01887	12.1215
ATEG_01888	3.35469
ATEG_01889	0
ATEG_01890	0
ATEG_01891	0
ATEG_01892	0
ATEG_01893	0
ATEG_01894	3.54964
ATEG_01895	0.536752
ATEG_01896	0.0356829
ATEG_01897	0.10796
ATEG_01898	2.51422
ATEG_01899	0
ATEG_01900	0
ATEG_01901	0
ATEG_01902	10.1311
ATEG_01903	0.063517
ATEG_01904	0.407152
ATEG_01905	0
ATEG_01906	0
ATEG_01907	0
ATEG_01908	0
ATEG_01909	0
ATEG_01910	2.68078
ATEG_01911	0.18682
ATEG_01912	0.129624
ATEG_01913	1.57884
ATEG_01914	0.127459
ATEG_01915	0.142555
ATEG_01916	1.62878
ATEG_01917	3.16128
ATEG_01918	1.14987
ATEG_01919	0.433882
ATEG_01920	0.152443
ATEG_01921	1.52995
ATEG_01922	0.725888
ATEG_01923	1.80938
ATEG_01924	0
ATEG_01925	0.0330236
ATEG_01926	0
ATEG_01927	0.815811
ATEG_01928	0.0494932
ATEG_01929	0.83394
ATEG_01930	2.77349
ATEG_01931	0
ATEG_01932	2.98298
ATEG_01933	11.4256
ATEG_01934	0.114795
ATEG_01935	0.158806
ATEG_01936	7.2179
ATEG_01937	21.6331
ATEG_01938	50.4752
ATEG_01939	60.2495
ATEG_01940	3.97679
ATEG_01941	5.11153
ATEG_01942	19.7033
ATEG_01943	0.680536
ATEG_01944	16.4723
ATEG_01945	10.2207
ATEG_01946	1609.53
ATEG_01947	57.2724
ATEG_01948	82.9304
ATEG_01949	32.5609
ATEG_01950	18.5924
ATEG_01951	15.2923
ATEG_01952	0.780386
ATEG_01953	13.0777
ATEG_01954	1025.07
ATEG_01955	12.5462
ATEG_01956	13.5217
ATEG_01957	30.7169
ATEG_01958	0.770998
ATEG_01959	92.5678
ATEG_01960	2.16614
ATEG_01961	94.7434
ATEG_01962	0.997864
ATEG_01963	0.52934
ATEG_01964	0
ATEG_01965	3.31155
ATEG_01966	0.415737
ATEG_01967	0.446248
ATEG_01968	24.9389
ATEG_01969	3.86529
ATEG_01970	10.7597
ATEG_01971	7912.05
ATEG_01972	13.4808
ATEG_01973	21.8926
ATEG_01974	1.8717
ATEG_01975	8.14314
ATEG_01976	15.2439
ATEG_01977	33.9125
ATEG_01978	23.5689
ATEG_01979	2.65569
ATEG_01980	0.782288
ATEG_01981	1.02537
ATEG_01982	1.82437
ATEG_01983	0.20212
ATEG_01984	5.59707
ATEG_01985	7.75818
ATEG_01986	36.8334
ATEG_01987	38.3887
ATEG_01988	53.6138
ATEG_01989	257.4
ATEG_01990	21.4435
ATEG_01991	5.18688
ATEG_01992	0.488526
ATEG_01993	52.843
ATEG_01994	5.05559
ATEG_01995	13.6587
ATEG_01996	11.2088
ATEG_01997	3.0984
ATEG_01998	87.2358
ATEG_01999	217.327
[truncated: 8,407 more rows]
